# Supplementary material for: Holocene shifts in marine mammal distributions around Northern Greenland revealed by sedimentary ancient DNA
Source: Nat Commun. 2025 May 15;16:4543. doi: 10.1038/s41467-025-59731-0 (PMC12081675; doi:10.1038/s41467-025-59731-0)
Supplement: Supplementary file 3 — Supplementary Data 1 - 12 [file 41467_2025_59731_MOESM3_ESM.xlsx]

## Sheet: Supplementary Data 1
Library ID	Core	Depth in core (cm)	Estimated minimum age (cal yrs BP)	Estimated maximum age (cal yrs BP)	Estimated median age (cal yrs BP)	>10 unique sequences taxonomically assigned on a family/phylum level?	Bacillariaceae	Balaenopteridae	Chaetocerotaceae	Gadidae	Liparidae	Phocidae	Priapulidae	Hominidae	Pinaceae	Poaceae	Acidobacteriota	Actinomycetota	Atribacterota	Bacillota	Bacteroidota	Campylobacterota	Candidatus Aerophobetes	Candidatus Aminicenantes	Candidatus Bathyarchaeota	Candidatus Binatota	Candidatus Coatesbacteria	Candidatus Latescibacterota	Candidatus Neomarinimicrobiota	Candidatus Omnitrophota	Candidatus Thermoplasmatota	Candidatus Zixiibacteriota	Chloroflexota	Euryarchaeota	Gemmatimonadota	Ignavibacteriota	Myxococcota	Nitrososphaerota	Nitrospirota	Planctomycetota	Pseudomonadota	Spirochaetota	Streptophyta	Thermodesulfobacteriota	Uroviricota	Verrucomicrobiota
eDNALib006_050	North-East Greenland 73G	0.5	363	218	286.3	yes	0	0	0	0	0	17	20	0	0	0	24	161	0	0	71	0	0	0	0	0	0	0	0	0	0	0	0	0	40	0	38	2160	520	332	4750	0	0	0	0	0
eDNALib006_085	North-East Greenland 73G	9.5	594	423	505.3	yes	0	0	0	0	0	0	56	0	0	0	0	100	0	0	108	0	0	0	0	0	0	0	0	0	0	0	0	0	12	12	751	0	0	711	5226	0	0	51	0	0
eDNALib006_079	North-East Greenland 73G	15.5	748	560	651.3	no
eDNALib006_073	North-East Greenland 73G	22	915	709	809.5	no
eDNALib006_067	North-East Greenland 73G	42	1429	1166	1296.1	yes	0	0	0	0	0	13	0	0	0	0	0	111	0	0	271	240	11	102	33	0	0	0	115	0	29	21	63	17	12	0	1208	143	20	1061	1554	0	0	684	0	0
eDNALib006_061	North-East Greenland 73G	67	2071	1737	1904.4	no
eDNALib006_055	North-East Greenland 73G	92	2701	2336	2518.3	yes	0	0	0	60	0	0	0	0	0	0	0	56	0	0	0	0	0	23	0	0	0	0	172	0	12	0	15	0	0	0	513	32	23	596	762	0	0	187	0	0
eDNALib006_049	North-East Greenland 73G	117	3326	2946	3135.4	yes	0	0	0	80	0	0	0	0	0	0	27	111	0	0	1048	0	39	140	23	0	0	0	52	0	28	13	164	19	12	0	1485	178	33	893	1279	0	0	262	0	0
eDNALib006_084	North-East Greenland 73G	126	3550	3172	3360	yes	0	0	0	69	0	16	0	0	0	0	14	78	0	0	46	0	25	187	14	0	0	0	68	0	22	0	32	0	10	0	1400	45	22	657	571	43	0	126	0	0
eDNALib006_078	North-East Greenland 73G	136	3798	3422	3609.4	yes	0	0	0	116	0	39	0	0	0	0	10	86	0	0	503	34	65	103	15	0	11	0	79	0	25	13	58	0	0	0	906	184	25	709	976	0	0	147	0	0
eDNALib006_072	North-East Greenland 73G	143	3971	3598	3784.1	yes	0	0	0	66	0	20	0	0	0	0	0	0	0	0	0	0	72	401	23	0	0	0	65	0	26	15	53	12	0	0	1498	140	21	511	690	0	0	118	0	0
eDNALib006_066	North-East Greenland 73G	163	4468	4099	4283	yes	0	0	0	109	11	15	0	0	0	0	10	57	0	0	0	0	106	164	16	0	0	0	23	0	18	12	93	20	0	0	2660	25	0	481	380	0	0	159	0	0
eDNALib006_060	North-East Greenland 73G	203	5460	5102	5280.9	yes	0	0	0	58	0	28	0	0	0	0	15	106	0	0	37	0	96	128	26	0	0	0	209	0	22	13	41	0	0	0	1542	146	14	506	741	13	0	130	0	0
eDNALib006_048	North-East Greenland 73G	219	5857	5503	5680	yes	0	0	0	75	0	0	0	0	0	0	0	74	0	0	54	30	83	76	0	0	0	0	115	0	34	0	48	29	10	0	1318	0	17	348	697	0	0	72	0	0
eDNALib006_054	North-East Greenland 73G	234	6231	5873	6051.8	yes	0	0	0	213	0	28	0	0	0	0	0	110	0	0	0	0	13	32	11	0	0	0	36	0	0	0	0	30	0	0	977	138	0	497	446	15	0	27	0	0
eDNALib006_083	North-East Greenland 73G	254	6749	6379	6562.4	yes	0	0	0	169	0	0	0	0	0	0	0	167	0	0	12	28	93	84	29	0	0	0	136	17	21	0	34	25	0	0	1664	264	19	626	910	11	0	135	0	0
eDNALib006_077	North-East Greenland 73G	267	7141	6765	6948.7	yes	0	0	0	66	0	20	0	0	0	0	14	101	0	0	43	47	60	95	18	0	0	0	49	0	26	0	54	10	0	0	1367	59	10	562	1703	0	0	131	0	0
eDNALib006_071	North-East Greenland 73G	284	7653	7271	7453.8	yes	0	0	0	373	0	92	0	0	0	0	0	91	0	0	51	0	22	57	14	0	0	0	33	0	26	0	107	0	0	0	974	172	22	563	685	12	0	56	0	0
eDNALib006_065	North-East Greenland 73G	299	8106	7716	7899.5	yes	0	0	0	497	11	139	0	0	0	0	0	139	0	0	85	0	211	64	0	0	0	0	43	0	25	0	43	16	0	0	1338	212	27	165	859	13	0	82	0	0
eDNALib006_059	North-East Greenland 73G	314	8586	8170	8374.1	yes	0	0	0	22	0	0	0	0	0	0	0	0	0	207	0	435	101	38	0	0	0	0	10	0	13	0	0	0	0	0	447	38	0	33	1035	0	0	21	0	0
eDNALib006_053	North-East Greenland 73G	325	8941	8504	8724.4	yes	0	0	0	114	0	36	0	0	0	0	0	113	0	0	244	0	75	111	17	0	0	0	81	0	22	0	45	13	0	0	879	559	36	502	985	0	0	40	0	0
eDNALib006_047	North-East Greenland 73G	340	9425	8958	9202.1	yes	0	0	0	380	0	59	0	0	0	0	0	77	0	75	64	0	103	17	0	0	0	0	0	0	0	0	10	0	0	0	786	216	36	310	891	0	0	101	0	0
eDNALib006_012	Melville Bay 26G	1.5	-40	631	222	yes	0	0	0	61	0	0	0	0	0	0	26	445	0	0	434	0	0	0	0	0	0	0	0	0	0	0	10	40	17	0	100	539	213	540	4560	0	0	15	0	0
eDNALib006_006	Melville Bay 26G	5	31	2269	904	yes	0	0	0	14	0	0	0	0	0	0	36	464	0	0	584	0	0	0	0	0	0	0	0	0	13	0	17	0	21	16	329	295	27	1194	6555	0	0	51	0	0
eDNALib006_041	Melville Bay 26G	10	1059	2815	2231	yes	0	0	0	44	0	19	0	0	0	0	32	52	0	0	216	0	10	68	10	0	0	0	17	27	12	0	0	0	50	26	601	0	0	466	1091	0	0	160	0	0
eDNALib006_040	Melville Bay 26G	30	2936	3895	3411	yes	0	0	0	41	0	0	0	0	0	0	40	137	14	0	0	0	151	205	34	0	0	0	51	21	0	0	117	42	20	0	717	104	20	372	395	0	0	125	0	0
eDNALib006_005	Melville Bay 26G	45	3572	4369	3992	yes	0	0	0	292	0	32	0	0	0	0	33	131	0	0	0	0	43	126	30	0	0	0	49	19	18	11	93	28	21	0	851	36	13	560	432	0	0	122	0	0
eDNALib006_011	Melville Bay 26G	60	4242	5235	4704	yes	0	0	0	150	0	20	0	0	0	0	27	186	0	0	0	0	20	99	42	0	0	0	54	0	20	11	143	21	13	0	1655	0	12	422	497	0	0	132	0	0
eDNALib006_017	Melville Bay 26G	75	4995	6099	5497	yes	0	0	0	223	0	17	0	0	0	0	21	149	0	0	739	62	19	81	28	0	0	0	50	0	17	10	129	0	12	0	1007	108	67	456	1394	0	0	102	0	0
eDNALib006_023	Melville Bay 26G	90	5602	7019	6268	yes	0	0	0	649	0	46	0	0	0	0	51	190	0	0	342	0	22	139	43	0	0	0	26	0	28	123	177	24	17	0	1352	34	19	507	1313	0	0	128	0	0
eDNALib006_029	Melville Bay 26G	100	6086	7511	6792	yes	0	0	44	918	0	90	0	0	0	0	31	160	0	0	0	0	11	72	28	0	0	0	33	0	24	17	686	23	13	0	844	30	0	427	975	0	0	122	0	0
eDNALib006_035	Melville Bay 26G	110	6656	7955	7309	yes	0	29	0	3348	0	263	16	98	0	0	77	716	0	0	330	0	36	212	106	0	0	0	62	14	56	83	4478	31	24	0	6384	585	27	1172	1829	0	0	278	0	0
eDNALib006_039	Melville Bay 26G	120	7105	8569	7814	yes	0	0	0	1649	0	82	0	0	0	0	25	178	11	0	43	0	74	263	18	0	0	0	35	0	19	97	139	42	11	0	1881	46	0	318	538	0	0	98	0	0
eDNALib006_004	Melville Bay 26G	135	7854	9339	8582	yes	0	0	10	915	0	104	2223	0	10	0	46	272	0	554	95	9005	13	46	27	0	0	0	341	13	20	0	633	0	23	0	1106	116	0	469	92893	0	10	193	0	0
eDNALib006_010	Melville Bay 26G	150	8556	10071	9280	yes	60	13	18	430	16	64	60	0	0	0	38	251	0	0	292	0	19	73	77	0	0	0	166	16	77	20	113	0	16	0	1252	169	11	649	999	0	0	131	0	0
eDNALib006_016	Melville Bay 26G	165	9236	10765	9940	yes	0	0	0	171	0	0	0	0	0	0	0	0	0	0	0	0	0	0	0	0	0	0	21	0	0	0	11	0	0	0	230	0	0	25	0	0	0	20	0	0
eDNALib006_022	Melville Bay 26G	180	9816	11764	10666	yes	81	0	74	1998	13	179	13	0	0	0	69	451	13	0	527	0	27	111	40	0	0	0	35	19	33	13	942	98	0	0	2602	655	37	540	2090	0	0	141	0	0
eDNALib006_028	Melville Bay 26G	195	10369	12772	11415	yes	0	0	0	1547	37	441	0	0	0	0	0	0	0	57	5078	0	13	24	0	0	0	0	19	0	51	0	105	24	0	0	392	367	42	192	3224	0	0	45	0	0
eDNALib006_034	Melville Bay 26G	210	10956	13752	12178	yes	0	0	37	1095	0	99	0	0	0	0	0	116	0	0	246	0	0	53	13	0	0	0	44	14	0	0	55	19	0	0	23	1431	28	282	2581	0	0	15	52	0
eDNALib006_003	Melville Bay 26G	220	NA	NA	NA	no
eDNALib006_009	Melville Bay 26G	235	NA	NA	NA	yes	0	0	0	92	0	0	0	0	0	0	0	143	0	0	97	0	0	0	0	0	0	0	0	0	0	0	214	42	13	0	13	871	0	144	2381	0	0	0	66	0
eDNALib006_015	Melville Bay 26G	250	NA	NA	NA	yes	0	0	0	122	0	0	0	0	21	0	0	328	0	0	344	0	0	0	0	0	0	0	0	0	0	0	25	63	10	0	22	1292	0	196	3368	0	21	0	250	0
eDNALib006_021	Melville Bay 26G	265	NA	NA	NA	yes	0	0	0	202	0	0	12	0	0	0	0	90	0	0	83	0	0	88	10	0	0	0	0	0	18	17	143	32	0	0	21	193	0	291	2140	0	0	34	151	0
eDNALib006_027	Melville Bay 26G	280	NA	NA	NA	yes	0	0	0	84	0	0	0	0	0	329	0	121	0	0	203	0	0	0	0	0	0	0	0	0	0	0	170	0	0	0	178	172	0	34	1713	0	329	19	150	0
eDNALib006_033	Melville Bay 26G	295	NA	NA	NA	yes	0	0	0	38	0	0	0	0	0	0	0	612	0	0	54	0	0	45	0	0	0	0	0	0	60	0	436	0	22	0	44	47	0	50	1391	0	0	34	285	0
eDNALib006_025	Lincoln Sea 12-GC	0.5	1757	1879	134	yes	0	0	0	55	0	0	0	0	0	0	12	630	0	0	63	0	0	0	0	0	0	0	0	0	0	0	28	0	13	0	14	299	60	171	8535	0	0	0	0	0
eDNALib006_019	Lincoln Sea 12-GC	15.5	4842	5040	4934	yes	0	0	0	157	0	17	0	0	0	0	61	608	0	0	0	0	0	0	0	0	0	0	0	0	0	0	49	0	48	0	23	428	67	207	6131	0	0	0	0	0
eDNALib006_013	Lincoln Sea 12-GC	25.5	6418	6589	6510	yes	0	0	12	147	0	35	0	0	0	0	11	381	0	0	0	0	0	0	0	0	0	0	0	0	0	0	34	0	17	0	13	396	26	317	4050	0	0	0	0	0
eDNALib006_007	Lincoln Sea 12-GC	35.5	7010	7218	7114	yes	0	0	49	340	0	57	0	0	0	0	50	743	0	0	196	0	0	0	0	0	0	0	0	0	0	0	38	0	42	0	58	858	27	242	6958	0	0	0	0	0
eDNALib006_001	Lincoln Sea 12-GC	50.5	7402	7587	7494	yes	0	0	17	1964	0	42	19	0	0	0	12	273	0	0	244	0	0	0	0	0	0	0	0	0	0	0	27	0	47	0	24	846	18	315	5851	0	0	0	0	10
eDNALib006_026	Hall Basin 24PC	0.5	-9.5	2	-8.5	yes	0	0	34	67	0	14	0	0	0	0	12	684	0	0	0	0	0	0	0	0	0	0	0	0	0	0	30	0	46	0	16	250	48	319	10142	0	0	0	0	0
eDNALib006_020	Hall Basin 24PC	10.5	1199.5	1244	1217.5	yes	0	0	18	123	0	0	0	0	0	0	64	605	0	0	197	0	0	0	0	0	0	0	0	0	0	0	27	0	54	0	17	620	31	294	5047	0	0	0	0	0
eDNALib006_014	Hall Basin 24PC	20.5	2408	2486	2444	yes	0	0	18	567	0	31	0	0	0	0	44	797	0	0	226	0	0	0	0	10	0	12	0	0	0	0	52	0	56	0	19	1141	37	498	5104	0	0	0	0	48
eDNALib006_008	Hall Basin 24PC	30.5	3616.5	3728.5	3670.5	yes	0	0	0	299	0	52	0	0	0	0	0	0	0	32	270	0	0	0	0	0	0	0	0	0	0	0	0	0	0	0	10	0	0	10	409	0	0	0	0	0
eDNALib006_002	Hall Basin 24PC	40.5	4825.5	4970.5	4896.5	yes	0	0	0	1813	0	52	169	0	0	0	0	0	0	58	353	0	0	0	0	0	0	0	11	0	0	0	0	0	0	0	88	0	0	391	5798	0	0	28	0	314
eDNALib006_018	blank	NA	NA	NA	NA	no
eDNALib006_031	blank	NA	NA	NA	NA	no
eDNALib006_032	blank	NA	NA	NA	NA	no
eDNALib006_045	blank	NA	NA	NA	NA	no
eDNALib006_046	blank	NA	NA	NA	NA	no
eDNALib006_056	blank	NA	NA	NA	NA	no
eDNALib006_087	blank	NA	NA	NA	NA	no
eDNALib006_089	blank	NA	NA	NA	NA	no
eDNALib006_090	blank	NA	NA	NA	NA	no
eDNALib006_091	blank	NA	NA	NA	NA	no

## Sheet: Supplementary Data 2
					Calibrated age (cal. yrs BP)
Depth (cm)	Material	F14C	14C age (yrs)	1σ error (+/- yrs)	min.	max.	median
13.5-14.5	mixed planktonic foraminifera	0.6787	3110	60	2360	3020	2710
49.5-50.5	mixed planktonic foraminifera	0.5968	4150	63	3890	4510	4170
69.5-70.5	mixed planktonic foraminifera	0.5312	5080	178	4820	5690	5250
109.5-110.5	mixed benthic foraminifera	0.4205	6960	389	6660	7960	7310
139.5-140.5	mixed benthic foraminifera	0.3405	8660	458	8150	9570	8840
167.5-168.5	mixed benthic foraminifera	0.316	9250	319	9400	10910	10080

## Sheet: Supplementary Data 3
Depth (cm)	Age (yrs)	Error (yrs)
0.5	3	11
1.5	10	13
5	55	49
7.5	89	67
10	118	108

## Sheet: Supplementary Data 4
Sample	Lab ID	Type	Depth in OD1507-18GC (cm)	Depth in Ryder19-24-PC1 (m)	14C Age (yrs)	Error (yrs)	delta R (yrs)	Error (yrs)	Mean calibrated age (cal yrs BP)	2-Sigma (yrs)	Modelled age (cal yrs BP)	2-Sigma (yrs)
Seafloor/core top				0	-69	5			-70	5	-70	5
OD1507_18 GC_29-31 P	SANU-56609	N. pachyderma	30	0.57	6740	30	120	80	6910	130	6910	100
OD1507_18 GC_29-31 B	SANU-56607	C. neoteretis	30	0.57	6990	30	360	90	6920	130	6930	100
OD1507_18 GC_68-71	SANU-56610	C. neoteretis	69.5	1.19	7950	40	360	90	7870	120	7880	120
OD1507_18 GC_111-114	SANU-56611	C. neoteretis	112.5	1.61	8510	40	360	90	8470	140	8440	130
OD1507_18 GC_270-272	SANU-56612	C. neoteretis	271	2.78	8910	40	360	90	8980	160	8890	140
Base of structureless diamict				5.25	8910	100	120	80	9270	160	9360	150

## Sheet: Supplementary Data 5
Species name	Melville Bay	Hall Basin	Lincoln Sea	North-East Greenland	Ref.	Comments
Minke whale Balaenoptera acutorostrata	✓				(IUCN, 2018b)
Fin whale Balaenoptera physalus						only recorded further south
Bowhead whale Balaena mysticetus	✓	✓(?)	✓(?)	✓	(IUCN, 2018a)
Orca Orcinus orca	✓				(Heide-Jørgensen, 1988)
Beluga Delphinapterus leucas	✓				(Hobbs et al., 2019)	Melville Bay is a migration corridor
Narwhal Monodon monoceros	✓	✓	✓	✓	(Hobbs et al., 2019; Peary, 1910)
Hooded seal Cystophora cristata	✓	✓		✓	(Andersen et al., 2009; Lomac-MacNair et al., 2018)
Bearded seal Erignathus barbatus	✓	✓	✓(?)	✓	(IUCN, 2016a)
Harp seal Phoca groenlandica	✓	✓		✓	(Nansen, 1925; ; Lomac-MacNair et al., 2018; Pierce, 1992)
Ringed seal Pusa hispida	✓	✓	✓	✓	(IUCN, 2016b)

## Sheet: Supplementary Data 6
Mean depth in core (cm)	Sediment (g)	Cassidulina neoteretis	Cassidulina reniforme	Islandiella norcrossi	Pullenia osloensis	Adercotryma glomerata	Lagenammina difflugiformis	Reophax catenata/catella	Reophax pilulifer	Reophax (sub)fusiformis	chilled atl. forams/gram
1.5	4.5	0	0	0	0	15	20	0	2	2	8.6
7.5	5	0	1	1	0	0	12	0	0	0	2.8
25	5.1	0	1	0	0	2	0	0	0	0	0.6
35	4.1	7	4	8	5	0	11	0	1	0	8.7
45	4.1	0	8	5	1	3	21	0	0	1	9.5
55	4.7	0	6	2	0	6	15	0	3	0	6.8
65	5	13	31	21	5	10	6	0	1	2	17.9
75	4.1	6	56	36	0	0	0	0	0	0	23.6
85	4.7	20	47	13	6	0	0	0	0	0	18.2
95	4.9	11	28	13	0	1	0	0	1	0	11
105	4.4	16	49	30	0	0	0	0	1	0	21.9
125	4.7	53	97	75	0	0	0	0	0	0	48.1
135	2.1	43	44	37	0	1	1	0	0	0	60.3
145	2.4	9	37	25	0	0	0	1	0	0	29.4
155	4.3	12	79	17	0	0	1	0	0	0	25.4
165	4.5	8	47	15	0	0	0	0	0	0	15.6
175	2.3	1	8	6	0	0	0	0	0	0	6.6
185	4.3	0	2	0	1	0	0	0	0	0	0.7
195	6.1	0	0	0	0	0	0	0	0	0	0
205	4.4	0	0	0	1	0	0	0	0	0	0.2
225	4.9	0	0	0	0	0	0	0	0	0	0
235	4.3	0	0	0	0	0	0	0	0	0	0
255	4.5	0	0	0	0	0	0	0	0	0	0
265	4.8	0	0	0	0	0	0	0	0	0	0
295	4.9	0	0	0	0	0	0	0	0	0	0

## Sheet: Supplementary Data 7
Variable 1	Variable 2	Spearman correlation coefficient	p-value
ip25_interpol	dino_interpol	0.470968	0.03195
brass_interpol	dino_interpol	0.946162	4.1123e-13
temp_interpol	forams_interpol	0.581758	0.00780514
brass_interpol	forams_interpol	0.675369	0.000815926
dino_interpol	forams_interpol	0.637931	0.00223242
Monodon.monoceros	Pusa.hispida	0.652944	0.00018917
temp_interpol	Phoca.groenlandica	0.414941	0.0391745
brass_interpol	Phoca.groenlandica	0.534949	0.0157809
dino_interpol	Phoca.groenlandica	0.495428	0.0270633
forams_interpol	Phoca.groenlandica	0.571566	0.00878588
Pusa.hispida	Phoca.groenlandica	0.482313	0.0155015
temp_interpol	Balaena.mysticetus	0.506559	0.0122304
brass_interpol	Balaena.mysticetus	0.47998	0.0315427
dino_interpol	Balaena.mysticetus	0.471275	0.03195
forams_interpol	Balaena.mysticetus	0.45227	0.0391745
Erignathus.barbatus	Balaena.mysticetus	0.514537	0.00878588
Delphinapterus.leucas	Balaena.mysticetus	0.443735	0.0270633
brass_interpol	Chaetocerotaceae	0.503671	0.026883
dino_interpol	Chaetocerotaceae	0.495982	0.0270633
Pusa.hispida	Chaetocerotaceae	0.408121	0.0373012
temp_interpol	Gadidae	0.515577	0.0105876
forams_interpol	Gadidae	0.66548	0.000815926
Pusa.hispida	Gadidae	0.650846	0.00018917
Phoca.groenlandica	Gadidae	0.650709	0.00018917
Balaena.mysticetus	Gadidae	0.409472	0.0372571
Phoca.groenlandica	Liparidae	0.425936	0.0316095
temp_interpol	Phocidae	0.468456	0.0256272
forams_interpol	Phocidae	0.437546	0.0482339
Pusa.hispida	Phocidae	0.656516	0.00018917
Phoca.groenlandica	Phocidae	0.62116	0.000537562
Gadidae	Phocidae	0.809215	5.29655e-08
Liparidae	Phocidae	0.39851	0.0417715
temp_interpol	Priapulidae	0.424503	0.0353133
brass_interpol	Priapulidae	0.496836	0.0270633
dino_interpol	Priapulidae	0.478894	0.0315427
Monodon.monoceros	Priapulidae	0.430947	0.0313326
Pusa.hispida	Priapulidae	0.419813	0.03195
Erignathus.barbatus	Priapulidae	0.568625	0.00223242
Phoca.groenlandica	Priapulidae	0.435465	0.0305229
Balaena.mysticetus	Priapulidae	0.706759	3.20809e-05
Chaetocerotaceae	Priapulidae	0.420309	0.03195
Gadidae	Priapulidae	0.431882	0.0313326
Liparidae	Priapulidae	0.501943	0.0105876
Phocidae	Priapulidae	0.451996	0.026883

## Sheet: Supplementary Data 8
									Calibrated age (cal yrs BP)
Lab ID	Species	Latitude	Longitude	14C age (yrs)	1σ error (+/- yrs)	Reference	ΔR (yrs)	ΔR Ref.	min.	max.	median
K-4687	Ringed seal	81.77° N	59.57° W	8680	120	Bennike et al. 1989	188 ± 91	Piénkowski et al. 2022	8480	9300	8890
AAR11912	Narwhal	83.65° N	31.43° W	5845	60	Funder et al. 2011	188 ± 91	Piénkowski et al. 2022	5590	6140	5850
TO476	Narwhal	82.27° N	85.33° W	6830	50	Evans 1989	188 ± 91	Piénkowski et al. 2022	6660	7200	6910
LuS-6443	Bowhead whale	74.73° N	56.92° W	8525	50	Bennike 2008	-49 ± 59	Pearce et al. 2023	8740	9280	8990
Lu-1095	Bowhead whale	72.13° N	23.63° W	8580	85	Håkansson 1976	-46 ± 57	Pearce et al. 2023	8770	9390	9000
K-6891	Bowhead whale	79.57° N	22.38° W	5190	70	Bennike & Weidick 2001	-46 ± 57	Pearce et al. 2023	5140	5640	5370
K-5977	Bowhead whale	81.58° N	16.62° W	6050	105	Bennike 1997	-46 ± 57	Pearce et al. 2023	6030	6620	6340

## Sheet: Supplementary Data 9
Group	Species	NCBI	Arctic endemic
Cetacea	Delphinapterus leucas	KY888944.1	yes
Cetacea	Monodon monoceros	MT251289.1	yes
Cetacea	Balaena mysticetus	MH198022.1	yes
Cetacea	Tursiops truncatus	NC_012059.1	no
Cetacea	Delphinus delphis	MH000365.1	no
Cetacea	Phocoena phocoena	NC_005280.1	no
Cetacea	Physeter catodon	KU891394.1	no
Carnivora	Pusa hispida	AM181036.1	yes
Carnivora	Erignathus barbatus	AM181027.1	yes
Carnivora	Odobenus rosmarus	NC004029.1	yes
Carnivora	Phoca vitulina	NC_001325.1	no
Carnivora	Ursus maritimus	GU573490.1	yes

## Sheet: Supplementary Data 10
capture ID	cap104_Lib006_047	cap40_Lib006_047	cap53_Lib006_071	cap94_Lib006_071	cap13_Lib006_065	cap93_Lib006_065	cap103_Lib006_050	cap42_Lib006_050	cap02_Lib006_004	cap96_Lib006_004	SCR_173	cap100_Lib006_010	cap35_Lib006_010	SCR_076	cap10_Lib006_039	cap29_Lib006_039	SCR_170	cap05_Lib006_022	cap92_Lib006_022	SCR_162	cap06_Lib006_028	cap90_Lib006_028	SCR_168	cap08_Lib006_034	cap101_Lib006_034	cap38_Lib006_040	SCR_079	cap19_Lib006_005	SCR_083	cap36_Lib006_011	SCR_085	cap24_Lib006_017	cap98_Lib006_017	SCR_088	cap09_Lib006_035	cap95_Lib006_035	SCR_176	cap30_Lib006_025	SCR_135	cap25_Lib006_019	cap97_Lib006_019	SCR_130	cap21_Lib006_013	SCR_127	cap33_Lib006_007	cap91_Lib006_007	SCR_124	cap17_Lib006_001	cap99_Lib006_001
sample ID	cap_DA17_st7_73G_sect1_cm24_25		cap_DA17_st7_73G_sect2_cm68_69		cap_DA17_st7_73G_sect2_cm83_84		cap_DA17_st7_73G_sect5_cm0_1		cap_LK21-ICst26_sec2_20cm			cap_LK21-ICst26_sec2_35cm			cap_LK21-ICst26_sec2_5cm			cap_LK21-ICst26_sec2_65cm			cap_LK21-ICst26_sec2_80cm			cap_LK21-ICst26_sec2_95cm		cap_LK21-ICst26_sec3_15cm		cap_LK21-ICst26_sec3_30cm		cap_LK21-ICst26_sec3_45cm		cap_LK21-ICst26_sec3_60cm			cap_LK21-ICst26_sec3_95cm			cap_Ryder19_12_GC1_0_5cm		cap_Ryder19_12_GC1_15_5cm			cap_Ryder19_12_GC1_25_5cm		cap_Ryder19_12_GC1_35_5cm			cap_Ryder19_12_GC1_50_5cm
Phoca groenlandica	4	3	39	42	46	47	1	1	9	7	0	5	5	7	3	2	8	16	18	2	279	293	480	0	0	3	0	3	2	0	1	0	0	4	30	34	0	0	0	1	0	0	0	0	0	1	0	1	1
Monodon monoceros	2	2	1	2	4	4	8	8	16	13	5	8	8	14	6	5	16	31	32	22	8	8	5	3	3	1	0	0	1	2	1	1	1	3	15	14	2	2	1	38	43	1	5	16	89	94	53	48	56
Pusa hispida	2	2	5	8	20	19	3	0	28	25	2	7	7	4	12	12	13	43	45	2	47	49	14	12	13	0	0	3	5	2	1	0	0	3	31	31	2	10	3	11	20	1	2	4	47	46	29	14	16
Erignathus barbatus	1	1	2	2	1	1	127	72	37	42	1	13	10	10	3	4	8	14	17	2	0	0	0	0	0	3	1	1	3	1	0	3	3	3	16	18	0	0	0	1	1	0	0	1	1	1	1	0	1
Delphinapterus leucas	0	0	0	0	2	2	0	0	0	0	1	1	1	0	0	0	3	1	0	0	1	1	0	0	0	2	2	1	0	1	3	1	1	4	6	8	0	0	0	1	0	0	0	0	0	1	0	0	0
Cystophora cristata	0	0	0	0	1	1	0	0	0	0	0	0	0	0	0	0	0	1	1	0	1	1	2	0	0	1	0	0	3	1	0	0	0	0	0	0	0	1	0	1	1	0	1	0	2	2	2	1	0
Balaena mysticetus	0	0	0	0	0	0	0	0	5	3	0	15	20	45	0	0	4	7	6	4	1	1	0	0	0	0	1	0	1	1	2	24	24	3	2	3	1	0	0	0	0	0	0	0	0	0	0	0	0
Balaenoptera physalus	0	0	0	0	0	0	0	0	0	0	0	0	0	0	2	2	1	0	0	0	0	0	0	0	0	0	0	0	0	0	0	0	0	0	0	0	1	0	0	0	0	0	0	0	0	0	0	0	0
Balaenoptera acutorostrata	0	0	0	0	0	0	0	0	0	0	0	0	0	0	1	1	0	0	0	0	0	0	0	0	0	0	0	0	0	0	1	0	0	0	19	16	0	0	0	0	0	0	0	0	0	0	0	0	0
Halichoerus grypus	0	0	0	0	0	0	0	0	0	0	0	0	0	0	0	0	0	1	1	0	0	0	0	0	0	0	0	0	0	0	0	0	0	0	0	0	0	0	0	0	0	0	0	0	0	0	0	0	0
Orcinus orca	0	0	0	0	0	0	0	0	0	0	0	0	0	0	0	0	0	0	0	0	0	0	0	0	0	0	0	0	0	0	0	0	0	0	3	3	0	0	0	0	0	0	0	0	0	0	0	0	0
[truncated: 5 more columns]

[truncated: 2 more sheets: Supplementary Data 11, Supplementary Data 12]
